# Supplementary material for: Pacifier Sizing as a Prescription for Better Oral Health Outcomes for Infants: A Call to Action
Source: Children (Basel). 2025 Sep 18;12(9):1257. doi: 10.3390/children12091257 (PMC12469228; doi:10.3390/children12091257)
Supplement: Supplementary file 1 [file children-12-01257-s001.zip]

Archive with 1 entries (1 files):
- children-3842425 Supplemental change.pdf
